# Supplementary material for: Influence of Coping and Self-Efficacy in Inflammatory Bowel Disease
Source: Healthcare (Basel). 2023 Apr 13;11(8):1113. doi: 10.3390/healthcare11081113 (PMC10138294; doi:10.3390/healthcare11081113)
Supplement: Supplementary file 1 [file healthcare-11-01113-s001.zip]

Archive with 2 entries (2 files):
- healthcare-2224683-supplementary.pdf
- Suplementary Materials-.pdf
